# Supplementary material for: The Impact of Nitrogen-Fixing Bacteria-Based Biostimulant Alone or in Combination with Commercial Inoculum on Tomato Native Rhizosphere Microbiota and Production: An Open-Field Trial
Source: Biology (Basel). 2024 May 31;13(6):400. doi: 10.3390/biology13060400 (PMC11200462; doi:10.3390/biology13060400)
Supplement: Supplementary file 1 [file biology-13-00400-s001.zip]

Archive with 1 entries (1 files):
- biology-3025379-Supplementary.pdf
